# Supplementary material for: Alterations in the Metabolic and Lipid Profiles Associated with Vitamin D Deficiency in Early Pregnancy
Source: Nutrients. 2025 Sep 29;17(19):3096. doi: 10.3390/nu17193096 (PMC12526048; doi:10.3390/nu17193096)
Supplement: Supplementary file 1 [file nutrients-17-03096-s001.zip]

Archive with 1 entries (1 files):
- nutrients-3889173-supplementary.pdf
